# Supplementary material for: Efficacy Confirmation Test of Black Cumin (Nigella sativa L.) Seeds Extract Using a High-Fat Diet Mouse Model
Source: Metabolites. 2023 Mar 30;13(4):501. doi: 10.3390/metabo13040501 (PMC10142846; doi:10.3390/metabo13040501)
Supplement: Supplementary file 1 [file metabolites-13-00501-s001.zip]

Archive with 1 entries (1 files):
- metabolites-2302242-supplementary.pdf
